# Supplementary material for: Complete chemical structures of human mitochondrial tRNAs
Source: Nat Commun. 2020 Aug 28;11:4269. doi: 10.1038/s41467-020-18068-6 (PMC7455718; doi:10.1038/s41467-020-18068-6)
Supplement: Supplementary file 4 — Supplementary Data 1 [file 41467_2020_18068_MOESM4_ESM.xlsx]

## Sheet: SD1
Supplementary Data 1. List of RNase T1- or A-digested fragments of human mt-tRNAs
	Representative m/z values we observed are listed.
	5'- or 3'-terninal fragments and modification rate are indecated in the Misc. column.
	Modification rate was calculated from the signal intensities of observed m/z.
	n.d. represents not determined.
	Ys are represented in each fragment according to Figure 4.
	Measurement of mt tRNA Ser(AGY) with RNaseA was not performed.
	a: These fragments originated from polymorphism in tRNA sequences. In the U-possesing one, no m5C was observed.
	b, e: These fragments were generated by unmodified G due to partial substutution of Q.
	c: This fragment was generated by unmodified G due to partial m1G.
	d: Although tm5s2U and its derivatives are considered to be susceptive to RNase A digestion, they might be resistant to some extent, which causes partial digestion to produce these fragments.
RNase T1										RNase A
	No.	Sequences of RNA fragments	Molecular mass	Calculated m/z	Observed m/z	Charge state	Misc.				No.	Sequences of RNA fragments	Molecular mass	Calculated m/z	Observed m/z	Charge state	Misc.
Ala	1	CUUAAUUAAAGp	3537.46	706.485	706.487	-5				Ala	1	pAAGGGCp	2096.27	1047.12	1047.13	-2	5' terminal
	2	YCCUUACCA	2734.39	1366.19	1366.19	-2	3' terminal				2	GGGGUp	1704.23	851.105	851.105	-2
	3	Cm1GYYCAGp	2273.31	1135.65	1135.65	-2					3	AGAGUp	1672.24	835.11	835.111	-2
	4	CUUm1Am2Gp	1637.23	817.609	817.61	-2	m1A9 = 99%, m2G10 = 100%				4	AAAGUp	1656.24	827.113	827.113	-2
	5	AUUUGp	1610.19	804.085	804.087	-2					5	m2GGCp	1027.16	1026.15	1026.15	-1	m2G26 = 88%
	6	UUUUGp	1587.16	792.572	792.573	-2					6	m1Am2GCp	1025.18	1024.18	1024.17	-1	m1A9 = 99%, m2G10 = 100%
	7	pAAGp	1101.13	1100.12	1100.12	-1	5' terminal				5’	GGCp	1013.15	1012.14	1012.13	-1
	8	AUGp	998.136	997.128	997.129	-1					7	AGYp	998.136	997.128	997.129	-1
	9	CAGp	997.152	996.144	996.145	-1					8	GAUp / AGUp	998.136	997.128	997.129	-1
	10	UUGp	975.109	974.101	974.104	-1					9	AAUp	982.141	981.133	981.134	-1
	11	CUGp	974.125	973.117	973.118	-1					10	m1GYp	683.099	682.091	682.088	-1	m1G37 = 100%
	12	AGp	692.111	691.103	691.103	-1					11	GCp	668.099	667.091	667.091	-1
	13	Um2Gp	683.099	682.091	682.091	-1					12	ACp	652.104	651.097	651.096	-1
	14	UGp	669.083	668.075	668.076	-1
	No.	Sequences of RNA fragments	Molecular mass	Calculated m/z	Observed m/z	Charge state	Misc.				No.	Sequences of RNA fragments	Molecular mass	Calculated m/z	Observed m/z	Charge state	Misc.
Cys	1	AUUUUCAUAYYGp	3797.43	631.898	631.901	-6				Cys	1	GAAGAAGCp	2674.4	1336.19	1336.19	-2
	2	CUUCAm1AACCUGp	3502.47	699.487	699.485	-5	m1A58 = 11%				2	GGGGCp	1703.24	850.613	850.611	-2
	2'	CUUCAAACCUGp	3488.46	696.683	696.686	-5					3	GAm1GGUp	1702.25	850.115	850.114	-2	m1G9 = 100%
	3	CAi6AAYUCGp	2640.41	659.095	659.096	-4	i6A37 = 98%				4	Ai6AAYp	1379.26	688.62	688.62	-2	i6A37 = 100%
	4	CUUCCA	1794.27	896.128	896.128	-2	3' terminal				5	GAAYp	1327.19	662.586	662.585	-2
	5	AAYUGp	1633.21	815.599	815.599	-2					6	Am1AACp	1324.23	661.105	661.104	-2	m1A58 = 17%
	6	CUCCGp	1584.21	791.096	791.096	-2					6'	AAACp	1310.21	654.097	654.096	-2
	7	Am1GGp	1051.17	1050.17	1050.16	-1					7	pAGCp	1077.12	1076.11	1076.11	-1	5' terminal
	8	AAGp	1021.16	1020.16	1020.15	-1					8	GAUp	998.136	997.128	997.127	-1
	9	CAGp	997.152	996.144	996.144	-1					9	AGCp	997.152	996.144	996.142	-1
	10	CCGp	973.141	972.133	972.132	-1					10	GCp	668.099	667.091	667.09	-1
	11	pAGp	772.077	771.069	771.069	-1	5' terminal				11	AYp / AUp	653.088	652.081	652.08	-1
	12	UGp	669.083	668.075	668.074	-1
	No.	Sequences of RNA fragments	Molecular mass	Calculated m/z	Observed m/z	Charge state	Misc.				No.	Sequences of RNA fragments	Molecular mass	Calculated m/z	Observed m/z	Charge state	Misc.
Phe	1	CUCACAUCACCCCAUAAACACCA	7173.05	651.087	651.089	-11	3' terminal			Phe	1	GAAms2i6AAYp	2099.34	1048.66	1048.66	-2	ms2i6A37 = 90%
	2	CUUACCUCCUCAAAGp	4733.62	675.223	675.226	-7					1'	GAAi6AAYp	2053.36	1025.67	1025.67	-2	i6A37 = 6%
	3	CAAUACACUGp	3206.44	640.281	640.281	-5					1''	GAAAAYp	1985.29	991.639	991.638	-2	(A37 = 4%)
	4	AAms2i6AAYGp	2099.34	1048.66	1048.66	-2	ms2i6A37 = 96%				2	AAAGCp	1655.26	826.621	826.62	-2
	4'	AAi6AAYGp	2053.36	1025.67	1025.67	-2	i6A37 = 4%				3	GGGCp	1358.19	678.089	678.089	-2
	5	UUUAUGp	1916.21	957.098	957.098	-2					4	AGAm5Cp	1340.22	669.102	669.102	-2	m5C48 = 89%
	6	UUUAGp	1610.19	804.085	804.085	-2					5	AAACp	1310.21	654.097	654.097	-2
	7	Um1Am2Gp	1026.17	1025.16	1025.16	-1	dimethyl form(m1A9+m2G10)=72%				6	m1Am2GCp	1025.18	1024.18	1024.17	-1	dimethyl form(m1A9+m2G10)=70%
	8	Am5CGp	1011.17	1010.16	1010.16	-1	m5C48 = 93%				7	AAUp	982.141	981.133	981.134	-1
											8	pGUp	749.05	748.042	748.042	-1	5' terminal
											9	GUp	669.083	668.075	668.075	-1
											10	AUp	653.088	652.081	652.084	-1
											11	ACp	652.104	651.097	651.097	-1
	No.	Sequences of RNA fragments	Molecular mass	Calculated m/z	Observed m/z	Charge state	Misc.				No.	Sequences of RNA fragments	Molecular mass	Calculated m/z	Observed m/z	Charge state	Misc.
Gly	1	YUAACUUCCAAYYAACUAGp	6028.77	752.588	752.592	-8				Gly	1	AAAAAAGAGUp	3317.5	662.492	662.49	-5
	2	ACAACAUUCAAAAAAGp	5180.76	739.1	739.102	-7					2	AAAUp	1311.19	654.589	654.587	-2
	3	pACUCUUUUm1Am2Gp	3269.37	816.335	816.336	-4	5' terminal, m1A9 =100%, m2G10 = 93%				3	m1Am2GUp	1026.17	1025.16	1025.16	-1
	3'	pACUCUUUUm1AGp	3255.35	812.831	812.831	-4	5' terminal				4	AGUp	998.136	997.128	997.127	-1
	4	UAUAAAUAGp	2926.4	730.591	730.593	-4					5	GACp	997.152	996.144	996.143	-1
	5	UACCGp	1608.22	803.101	803.102	-2					6	AAYp	982.141	981.133	981.132	-1
	6	UUUUGp	1587.16	792.572	792.573	-2					7	AACp	981.157	980.149	980.148	-1
	7	UACCA	1512.26	755.121	755.121	-2	3' terminal				8	pACp	732.071	731.063	731.061	-1	5' terminal
	8	AGp	692.111	691.103	691.103	-1					9	GYp	669.083	668.075	668.075	-1
											10	AUp	653.088	652.081	652.082	-1
											11	ACp	652.104	651.097	651.096	-1
	No.	Sequences of RNA fragments	Molecular mass	Calculated m/z	Observed m/z	Charge state	Misc.				No.	Sequences of RNA fragments	Molecular mass	Calculated m/z	Observed m/z	Charge state	Misc.
His	1	UUUAACCAAAACAYCAGp	5439.74	776.099	776.103	-7				His	1	AGAGGCp	2016.3	1007.14	1007.14	-2
	2	ACCCCUUAUUUACCCCA	5224.71	652.081	652.084	-8	3' terminal				2	AAAACp	1639.26	818.623	818.622	-2
	3	UAAAUAUm1Am2Gp	2954.43	737.599	737.6	-4	m1A9 = 92%, m2G10 = 6%				3	GAAYp / AGAUp	1327.19	662.586	662.585	-2
	3'	UAAAUAUm1AGp	2940.41	734.095	734.097	-4					4	AAAUp	1311.19	654.589	654.589	-2
	4	ACAAm5CAGp	2303.37	1150.68	1150.68	-2	m5C48 = 100%	a			5	pGGUp	1094.1	1093.09	1093.09	-1	5' terminal
	4'	ACAUCAGp	2266.32	1132.15	1132.15	-2		a			6	m1Am2GUp	1026.17	1025.16	1025.16	-1	m1A9 = 85%, m2G10 = 15%
	5	AUUQYGp	2081.3	1039.64	1039.64	-2					6'	m1AGUp	1012.15	1011.14	1011.14	-1
	6	AAYCUGp	1938.25	968.12	968.122	-2					7	GACp	997.152	996.144	996.141	-1
	7	CUUACGp	1914.24	956.114	956.116	-2					8	AAm5Cp	995.173	994.165	994.161	-1
	5'	AUUGp	1304.16	651.073	651.073	-2		b			9	AACp	981.157	980.149	980.15	-1
	8	AGp	692.111	691.103	691.103	-1					10	QYp	795.151	794.144	794.14	-1
											11	AYp / AUp	653.088	652.081	652.082	-1
											12	ACp	652.104	651.097	651.097	-1
	No.	Sequences of RNA fragments	Molecular mass	Calculated m/z	Observed m/z	Charge state	Misc.				No.	Sequences of RNA fragments	Molecular mass	Calculated m/z	Observed m/z	Charge state	Misc.
Met	1	UYAUACCCUUCCCGp	4381.54	624.926	624.926	-7				Met	1	GAAAAUp	1985.29	991.639	991.638	-2
	2	CCf5CAUACCCCGp	3490.47	697.087	697.087	-5	f5C34 = 100%				2	AAGGUp	1672.24	835.11	835.108	-2
	3	CUAAAUAAGp	2925.41	730.345	730.345	-4					3	GGGCp	1358.19	678.089	678.088	-2
	4	UACUACCA	2452.38	612.086	612.086	-4	3' terminal				4	AAGCp	1326.2	662.094	662.094	-2
	5	AAAAUGp	1985.29	991.639	991.64	-2					5	AAAUp	1311.19	654.589	654.589	-2
	6	CUAYCGp	1914.24	956.114	956.114	-2					6	pAGUp	1078.1	1077.09	1077.09	-1	5' terminal
	7	UAAGp	1327.19	662.586	662.585	-2					7	GGUp	1014.13	1013.12	1013.12	-1
	8	UCAGp	1303.18	650.581	650.581	-2					8	AGCp	997.152	996.144	996.143	-1
	9	YUGp	975.109	974.101	974.099	-1					9	GYp / GUp	669.083	668.075	668.074	-1
	10	pAGp	772.077	771.069	771.069	-1	5' terminal				10	AYp / AUp	653.088	652.081	652.082	-1
											11	ACp	652.104	651.097	651.096	-1
	No.	Sequences of RNA fragments	Molecular mass	Calculated m/z	Observed m/z	Charge state	Misc.				No.	Sequences of RNA fragments	Molecular mass	Calculated m/z	Observed m/z	Charge state	Misc.
Asn	1	CUQUUt6AACYAAGp	4129.6		Not detected					Asn	1	GAm1Am2GCp	1699.28	848.634	848.628	-2	m1A9 = 92%, m2G10 = 91%
	1'	UUt6AACYAAGp	2902.39	760.848	760.842	-4					2	AGGGUp	1688.23	843.108	843.102	-2
	2	UCCCAUUGp	2525.31	630.32	630.314	-4					3	GGGm5Up	1373.19	685.589	685.585	-2	m5U54 = 95%
	3	m5UYUAAGp	1953.25	975.619	975.614	-2					4	AAGUp / AGAUp	1327.19	662.586	662.585	-2
	4	ADUAGp	1635.23	816.607	816.601	-2	D20 = 100%				5	t6AACp	1126.19	1125.19	1125.18	-1	t6A34 = 42%
	5	UCUAGp / CYUAGp	1609.2	803.593	803.589	-2					6	GGUp	1014.13	1013.12	1013.12	-1
	6	AUUGp	1304.16	651.073	651.069	-2					7	GADp	1000.15	999.144	999.135	-1
	7	CCAGp	1302.19	650.089	650.086	-2					8	AGUp	998.136	997.128	997.13	-1
	8	UUUGp	1281.13	639.559	639.555	-2					9	AGCp	997.152	996.144	996.139	-1
	9	pUAGp	1078.1	1077.09	1077.09	-1	5' terminal				5'	AACp	981.157	980.149	980.143	-1
	10	Am1Am2Gp	1049.19	1048.19	1048.18	-1					10	QUp	795.151	794.144	794.141	-1
	11	UUGp	975.109	974.101	974.1	-1					11	GUp	669.083	668.075	668.072	-1
	12	CUGp	974.125	973.117	973.111	-1					12	GCp	668.099	667.091	667.088	-1
	13	CCA	877.179	876.172	876.168	-1	3' terminal				13	AUp	653.088	652.081	652.078	-1
	14	UGp	669.083	668.075	668.07	-1
	No.	Sequences of RNA fragments	Molecular mass	Calculated m/z	Observed m/z	Charge state	Misc.				No.	Sequences of RNA fragments	Molecular mass	Calculated m/z	Observed m/z	Charge state	Misc.
Gln	1	AUUCUCAUAGp	3184.4	795.092	795.086	-4				Gln	1	GGAGAAUp	2346.34	1172.16	1172.16	-2
	2	m1GAYYUCUCAGp	2908.38	726.088	726.082	-4					2	AGGGAUp	2017.28	1007.63	1007.63	-2
	2'	AYYCUCAGp	2549.32	636.323	636.317	-4		c			3	GGm1GGUp	1718.24	858.113	858.112	-2	m1G9 = 100%
	3	AAUYtm5s2UUGp	2398.26	1198.12	1198.11	-2	tm5s2U34 = 67%				4	AGGAUp	1672.24	835.11	835.109	-2
	3'	AAUYtm5UUGp	2382.28	1190.13	1190.12	-2	tm5U34 = 12%				5	GGGm5Up	1373.19	685.589	685.587	-2	m5U54 = 27%
	3''	AAUYcmnm5s2UUGp	2348.27	1173.13	1173.12	-2	cmnm5s2U34 = 1%				5'	GGGUp	1359.18	678.581	678.58	-2
	3'''	AAUYs2UUGp	2261.24	1129.61	1129.6	-2	s2U34 = 11%				6	Gm1GAYp	1357.2	677.592	677.591	-2	m1G37 = 96%
	3''''	AAUYUUGp	2245.26	1121.62	1121.62	-2	(U34 = 8%)				7	AGGDp	1345.2	671.592	671.591	-2	D20 = 96%
	4	UCCUAGp	1914.24	956.114	956.109	-2					6'+7'	GGAYp / AGGUp	1343.18	670.584	670.582	-2
	5	AUAGp	1327.19	662.586	662.582	-2					8	GGCp	1013.15	1012.14	1012.14	-1
	6	CACGp	1302.19	650.089	650.084	-2					9	AGUp / GAUp	998.136	997.128	997.127	-1
	7	m5UYCGp	1294.17	646.075	646.071	-2	m5U54 = 38%				10	AGCp	997.152	996.144	996.143	-1
	7'	UYCGp	1280.15	639.067	639.064	-2					11	tm5s2UUp / Ytm5s2Up	783.053	782.045	782.042	-1	n.d.	d
	8	pUAGp	1078.1	1077.09	1077.09	-1	5' terminal				11'	cmnm5s2UUp / Ycmnm5s2Up	733.07	732.063	732.059	-1	n.d. (0.3% of tm5s2U signal intensity)	d
	9	AUGp	998.136	997.128	997.122	-1					11''	s2UUp / Ys2Up	646.038	645.03	645.029	-1	n.d. (16% of tm5s2U signal intensity)	d
	10	CCA	877.179	876.172	876.169	-1	3' terminal				12	GUp	669.083	668.075	668.074	-1
	11	m1GGp	722.121	721.113	721.108	-1					13	AUp	653.088	652.081	652.079	-1
	12	AGp	692.111	691.103	691.097	-1					14	ACp	652.104	651.097	651.096	-1
	13	DGp	671.099	670.091	670.086	-1
	14	UGp	669.083	668.075	668.07	-1
	No.	Sequences of RNA fragments	Molecular mass	Calculated m/z	Observed m/z	Charge state	Misc.				No.	Sequences of RNA fragments	Molecular mass	Calculated m/z	Observed m/z	Charge state	Misc.
Arg	1	AUAAUCAUAUUUACCAACCA	6260.88	625.08	625.079	-10	3' terminal			Arg	1	AAAACp	1639.26	818.623	818.627	-2
	2	ACYCAUUAAAUUAUGp	4783.61	682.365	682.365	-7					2	m2GAAUp	1341.2	669.594	669.596	-2	m2G26 = 94%
	3	UUUAAm1ACAAAACm2Gp	4222.62	702.761	702.76	-6	m1A16 = 21%, m2G26 = 93%				2'	GAAUp	1327.19	662.586	662.586	-2
	3'	UUUAAACAAAACm2Gp	4208.6	700.425	700.425	-6					3	AAm1ACp	1324.23	661.105	661.105	-2	m1A16 = 26%
	3''	UUUAAACAAAACGp	4194.58	698.09	698.087	-6					4	AAAUp	1311.19	654.589	654.593	-2
	4	UAUAUm1Am2Gp	2296.32	764.433	764.43	-3	m1A9 = 88%, m2G10 = 70%				3'	AAACp	1310.21	654.097	654.1	-2
	4'	UAUAUm1AGp	2282.31	759.761	759.757	-3					5	m1Am2GUp	1026.17	1025.16	1025.16	-1	n.d.
	4''	UAUAUAGp	2268.29	755.089	755.086	-3					6	GGUp	1014.13	1013.12	1013.12	-1
	5	AYUUCGp	1915.23	637.401	637.4	-3					7	GAYp	998.136	997.128	997.13	-1
	6	AAUGp	1327.19	662.586	662.584	-2					8	GACp	997.152	996.144	996.149	-1
	7	pUGp	749.05	748.042	748.038	-1	5' terminal				9	AAUp	982.141	981.133	981.137	-1
											10	AACp	981.157	980.149	980.152	-1
											11	AUp	653.088	652.081	652.082	-1
											12	ACp	652.104	651.097	651.099	-1
	No.	Sequences of RNA fragments	Molecular mass	Calculated m/z	Observed m/z	Charge state	Misc.				No.	Sequences of RNA fragments	Molecular mass	Calculated m/z	Observed m/z	Charge state	Misc.
Thr	1	UAUAAACUAAUACACCAGp	5768.8	720.092	720.095	-8				Thr	1	GGAGAUp	2017.28	1007.63	1007.64	-2
	2	AAAACCUUUUUCCAAGp	5087.66	634.95	634.954	-8					2	AAGGACp	2000.3	999.144	999.145	-2
	3	Ut6AAACCGp	2411.36	1204.67	1204.67	-2	t6A37 = 97%				3	GAAAACp	1984.31	991.147	991.149	-2
	3'	UAAACCGp	2266.32	1132.15	1132.15	-2					4	t6AAACp	1455.25	726.616	726.617	-2	n.d.
	4	UCCUUGp	1891.22	944.6	944.601	-2					5	AAACp	1310.21	654.097	654.098	-2
	5	ACACCA	1840.33	919.155	919.154	-2	3' terminal				6	m1Am2GUp	1026.17	1025.16	1025.16	-1	n.d.
	6	Um3CUUGp	1600.19	799.088	799.087	-2	m3C32 = 85%				7	AGUp	998.136	997.128	997.129	-1
	6'	UCUUGp	1586.18	792.08	792.076	-2					8	AAUp	982.141	981.133	981.135	-1
	7	Um1Am2Gp	1026.17	1025.16	1025.16	-1	n.d.				9	pGUp	749.05	748.042	748.042	-1	5' terminal
	8	AUGp	998.136	997.128	997.128	-1					10	GUp	669.083	668.075	668.074	-1
	9	AGp	692.111	691.103	691.102	-1					11	AUp	653.088	652.081	652.085	-1
											12	ACp	652.104	651.097	651.097	-1
											13	m3CUp	643.093	642.085	642.085	-1
	No.	Sequences of RNA fragments	Molecular mass	Calculated m/z	Observed m/z	Charge state	Misc.				No.	Sequences of RNA fragments	Molecular mass	Calculated m/z	Observed m/z	Charge state	Misc.
Val	1	CACCCAACUUACACYUAGp	5696.76	711.088	711.088	-8				Val	1	AGGAGAUp	2346.34	1172.16	1172.16	-2
	2	AUUUCAACUUAACUUGp	5065.62	722.652	722.652	-7					2	AGAGUp	1672.24	835.11	835.108	-2
	3	CUUAACACAAAGp	3864.55	643.083	643.083	-6					3	AAAGCp	1655.26	826.621	826.618	-2
	4	CUCUGp	1585.19	791.588	791.586	-2					4	m1Am2GCp	1025.18	1024.18	1024.17	-1
	5	ACCGp	1302.19	650.089	650.087	-2					5	GACp	997.152	996.144	996.14	-1
	6	ACCA	1206.23	602.108	602.106	-2	3' terminal				6	AACp	981.157	980.149	980.146	-1
	7	pCAGp	1077.12	1076.11	1076.11	-1	5' terminal				7	GUp	669.083	668.075	668.072	-1
	8	Um1Am2Gp	1026.17	1025.16	1025.16	-1	m1A=95%, m2G=93%				8	ACp	652.104	651.097	651.094	-1
	9	AGp	692.111	691.103	691.1	-1
	10	UGp	669.083	668.075	668.072	-1
	No.	Sequences of RNA fragments	Molecular mass	Calculated m/z	Observed m/z	Charge state	Misc.				No.	Sequences of RNA fragments	Molecular mass	Calculated m/z	Observed m/z	Charge state	Misc.
Trp	1	CAAUACUUAAUUUCUGp	5065.62	722.652	722.649	-7				Trp	1	pAGAAAUp	2065.26	1031.62	1031.62	-2	5' terminal
	2	UUAAAUACAGp	3231.44	645.28	645.277	-5					2	AAGAGCp	2000.3	999.144	999.139	-2
	3	CCUtm5UCAms2i6AAGp	3128.46	1563.22	1563.22	-2	tm5U34 = 79%, ms2i6A37 = 55%				3	Ams2i6AAGCp	1769.31	883.646	883.638	-2	ms2i6A37 = 47%
	3'	CCUtm5UCAi6AAGp	3082.47	1540.23	1540.22	-2	i6A37 = 32%				3'	Ai6AAGCp	1723.32	860.652	860.645	-2	i6A37 = 30%
	3.1	CCUcmnm5UCAms2i6AAGp	3078.47	1538.23	1538.23	-2	cmnm5U34 = 0.6%				4	m1Am2GGUp	1371.21	684.599	684.595	-2	m1A9 = 97%, m2G10 = 87%
	3'.1	CCUcmnm5UCAi6AAGp	3032.48	1515.23	1515.23	-2					4'	m1Am2GGUp	1357.2	677.592	677.585	-2
	3''	CCUtm5UCAAAGp	3014.4	1506.19	1506.19	-2					4''	m1Am2GGUp	1343.18	670.584	670.579	-2
	3.2	CCUUCAms2i6AAGp	2991.44	1494.71	1494.71	-2					5	AAGUp	1327.19	662.586	662.582	-2
	3'.2	CCUUCAi6AAGp	2945.45	1471.72	1471.72	-2					6	AGACp	1326.2	662.094	662.091	-2
	3''.2	CCUUCAAAGp	2877.39	1437.69	1437.69	-2					7	AAAUp	1311.19	654.589	654.586	-2
	4	AAAUUUm1Am2Gp	2625.38	1311.68	1311.67	-2	m1A9 = 98%, m2G10 = 85%				8	AGUp	998.136	997.128	997.123	-1
	4'	AAAUUUm1AGp	2611.36	1304.67	1304.67	-2					9	AAUp	982.141	981.133	981.128	-1
	4''	AAAUUUAGp	2597.34	1297.66	1297.66	-2					10	GCp	668.099	667.091	667.088	-1
	5	CCCUCAGp	2218.3	1108.14	1108.14	-2					11	ACp	652.104	651.097	651.091	-1
	6	ACCAAGp	1960.3	979.141	979.136	-2
	7	UAAGp	1327.19	662.586	662.582	-2
	8	UUGp	975.109	974.101	974.095	-1
	9	CCA	877.179	876.172	876.169	-1	3' terminal
	10	pAGp	772.077	771.069	771.063	-1	5' terminal
	11	AGp	692.111	691.103	691.098	-1
	No.	Sequences of RNA fragments	Molecular mass	Calculated m/z	Observed m/z	Charge state	Misc.				No.	Sequences of RNA fragments	Molecular mass	Calculated m/z	Observed m/z	Charge state	Misc.
Tyr	1	ACUQUAms2i6AAYCUAAAGp	5085.78		Not detected					Tyr	1	AGGGGUp	2033.28	1015.63	1015.63	-2
	1'	ACUQUAi6AAYCUAAAGp	5039.79		Not detected						2	AAAGAm5Cp	1998.33	998.155	998.15	-2	m5C48 = 89%
	2	CCUCUUUUUACCACCA	4896.64	698.513	698.511	-7	3' terminal				3	GAAGCp	1671.25	834.618	834.614	-2
	3	UAms2i6AAYCUAAAGp	3674.54	733.9	733.897	-5		e			4	AAAAUp	1640.25	819.115	819.112	-2
	3'	UAi6AAYCUAAAGp	3628.55	724.703	724.699	-5		e			5	Ams2i6AAYp	1425.24	711.614	711.611	-2	ms2i6A37 = 45%
	4	UAAAAUm1Gm2Gp	2664.4	665.092	665.088	-4					5'	Ai6AAYp	1379.26	688.62	688.617	-2	i6A37 = 17%
	5	CAYYGp	1609.2	803.593	803.59	-2					6	GAGUp	1343.18	670.584	670.584	-2
	6	Am5CAGp	1340.22	669.102	669.099	-2					7	AGGCp	1342.2	670.092	670.09	-2
	7	UUAGp	1304.16	651.073	651.071	-2					8	GGACp	1342.2	670.092	670.09	-2
	3''	ACUGp	1303.18	650.581	650.577	-2		e			5''	AAAYp	1311.19	654.589	655.587	-2
	8	AAGp	1021.16	1020.16	1020.15	-1					9	pGGUp	1094.1	1093.09	1093.08	-1	5' terminal
	9	CUGp	974.125	973.117	973.111	-1					10	m1Gm2GCp	1041.18	1040.17	1040.16	-1	dimethyl form(m1G9+m2G10)=91%
	10	AGp	692.111	691.103	691.099	-1					11	QUp	795.151	794.144	794.153	-1
	11	UGp	669.083	668.075	668.072	-1					12	AYp	653.088	652.081	652.077	-1
											13	ACp	652.104	651.097	651.094	-1
	No.	Sequences of RNA fragments	Molecular mass	Calculated m/z	Observed m/z	Charge state	Misc.				No.	Sequences of RNA fragments	Molecular mass	Calculated m/z	Observed m/z	Charge state	Misc.
Pro	1	ACUUUYUCUCUGp	3749.41	623.894	623.898	-6				Pro	1	AGAGAAUp	2330.34	1164.16	1164.16	-2
	2	UUUAAAUUAGp	3209.39	640.871	640.874	-5					2	AAAGACp	1984.31	991.147	991.149	-2
	3	AAUCUUAGp	2573.33	642.325	642.328	-4					3	GGAGm5Up	1702.25	850.115	850.117	-2	m5U54 = 96%
	4	m5UUAAAGp	1976.28	987.133	987.137	-2	m5U54 = 100%				3'	GGAGUp	1688.23	843.108	843.105	-2
	5	CUAAUGp	1938.25	968.12	968.123	-2					4	AGAAUp	1656.24	827.113	827.116	-2
	6	AAUm1AGp	1670.26	834.12	834.122	-2	m1A9 = 94%				5	GGm1GYp	1373.19	685.589	685.59	-2	m1G37 = 100%
	7	CYUUGp	1586.18	792.08	792.083	-2					6	AAAUp	1311.19	654.589	654.591	-2
	8	ACCA	1206.23	602.108	602.11	-2	3' terminal				7	GGUp	1014.13	1013.12	1013.12	-1
	9	pCAGp	1077.12	1076.11	1076.11	-1	5' terminal				8	m1AGUp	1012.15	1011.14	1011.14	-1	n.d.
	10	m1GYGp	1028.15	1027.14	1027.14	-1	n.d.				9	GACp	997.152	996.144	996.145	-1
	11	AGp	692.111	691.103	691.103	-1					10	AGCp	997.152	996.144	996.146	-1
	12	UGp	669.083	668.075	668.076	-1					11	AAUp	982.141	981.133	981.135	-1
											12	GCp	668.099	667.091	667.092	-1
	No.	Sequences of RNA fragments	Molecular mass	Calculated m/z	Observed m/z	Charge state	Misc.
Ser(AGY)	1	UCUAACAACAUGp	3841.52	1279.5	1279.5	-3				Ser(AGY)		Not measureed
	2	CUUUCUCACCA	3345.46	1114.14	1114.14	-3	3' terminal
	3	CUt6AACUCAUGp	3328.45	1108.48	1108.47	-3	t6A34 = 74%
	3'	CUAACUCAUGp	3183.42	1060.13	1060.13	-3
	4	CUCACAAGp	2571.36	1284.67	1284.67	-2
	5	CCm5Cm5Cm5CAUGp	2565.39	1281.69	1281.68	-2	trimethyl form(m5C48-m5C50)=81%
	5'	CCCm5Cm5CAUGp	2551.37	1274.68	1274.68	-2	dimethyl form(m5C x2)=19%
	6	AACUGp	1632.23	815.107	815.109	-2
	7	AAAGp	1350.22	674.1	674.101	-2
	8	AGp	692.111	691.103	691.102	-1
