# Supplementary material for: Complete chemical structures of human mitochondrial tRNAs
Source: Nat Commun. 2020 Aug 28;11:4269. doi: 10.1038/s41467-020-18068-6 (PMC7455718; doi:10.1038/s41467-020-18068-6)
Supplement: Supplementary file 5 — Supplementary Data 2 [file 41467_2020_18068_MOESM5_ESM.xlsx]

## Sheet: SD2
Supplementary Data 2. Frequency of mt-tRNA modification
	mt-tRNA	Modification	Position	Frequency (%)	Note
	Ala	m1A	9	*99
		m2G	10	*100
		m2G	26	88
		m1G	37	100
	Cys	m1G	9	100
		i6A	37	*99
		m1A	58	*14
	Phe	m1A	9	*71	Dimethyl form
		m2G	10
		ms2i6A	37	*93
		i6A	37	*5
		m5C	48	*91
	Gly	m1A	9	100
		m2G	10	93
	His	m1A	9	*89
		m2G	10	*11
		m5C	48	100
	Met	f5C	34	100
	Asn	m1A	9	92
		m2G	10	91
		D	20	100
		t6A	37	42
		m5U	54	95
	Gln	m1G	9	100
		D	20	98
		τm5s2U	34	67
		τm5U	34	12
		s2U	34	11
		cmnm5s2U	34	1
		m1G	37	98
		m5U	54	*33
	Arg	m1A	9	88
		m2G	10	70
		m1A	16	*24
		m2G	26	*94
	Thr	m3C	32	85
		t6A	37	97
	Val	m1A	9	95
		m2G	10	93
	Trp	m1A	9	*98
		m2G	10	*86
		τm5U	34	79
		ms2i6A	37	*51
		i6A	37	*31
	Tyr	m1G	9	91	Dimethyl form
		m2G	10
		ms2i6A	37	45
		i6A	37	17
		m5C	48	89
	Pro	m1A	9	94
		m1G	37	100
		m5U	54	*98
	Ser(AGY)	t6A	37	74
		m5C	48	81 19	Trimethyl form Dimethyl form
		m5C	49
		m5C	50
	* Average value (%) of RNase T1- and RNase A-digested fragments
