# Supplementary material for: Complete chemical structures of human mitochondrial tRNAs
Source: Nat Commun. 2020 Aug 28;11:4269. doi: 10.1038/s41467-020-18068-6 (PMC7455718; doi:10.1038/s41467-020-18068-6)
Supplement: Supplementary file 6 — Supplementary Data 3 [file 41467_2020_18068_MOESM6_ESM.xlsx]

## Sheet: SD3
Supplementary Data 3. Mapping Ψs in human mt-tRNAs
tRNA species	Position	CE-Ψ-MS (Placenta or HeLa)	CMC-PE (HeLa)	CMC-Ψ-seq (HEK293T) *Ψ score	2D-TLC
Ala	38	+		-7.154
	39	+		13.4047
	68	+		ND
Cys	27	+	+	-1.463
	28	+	+	6.5488
	32	+	+	5.8622
	39	+	ND	14.2469
Asp	27	+		15.046
Glu	28			3.0124	+
	40			12.8864	+
	55			28.1618	+
Phe	28	+	+	27.1332
	39	+	+	0.1568
Gly	28		+	20.5108
	39		+	3.2551
	40		+	11.4257
His	27	+	+	10.1232
	35	+	+	-0.887
	39	+	+	8.5924
Ile	27			2.906
	28			18.1001
Lys	27			2.9054
	28			12.332
Leu(UUR)	27			11.1246
	55			31.87
Leu(CUN)	27			2.2413
	28			4.9881
	31			3.9042
Met	27	+	+	11.6569
	50	+	+	1.9658
	55	ND	+	4.5251
Asn	28	+	ND	3.686
	40	+	+	2.5589
	55	+	+	22.3037
Pro	27	+	ND	3.5947
	32	+	+	4.9102
	38	+	+	0.0774
	55	+	ND	27.1223
	66	+	ND	ND
	67	+	ND	ND
Gln	33	+		8.0167
	39	+		12.595
	40	+		2.4883
	55	+		17.2265
Arg	32	+	+	1.6594
	39	+	+	5.5611
Ser(UCN)	28			4.0767
	55			22.5381
Val	39	+	+	11.4353
Tyr	27	+	+	6.8437
	28	+	+	8.113
	39	+	+	2.3295
