# Supplementary material for: Complete chemical structures of human mitochondrial tRNAs
Source: Nat Commun. 2020 Aug 28;11:4269. doi: 10.1038/s41467-020-18068-6 (PMC7455718; doi:10.1038/s41467-020-18068-6)
Supplement: Supplementary file 7 — Supplementary Data 4 [file 41467_2020_18068_MOESM7_ESM.xlsx]

## Sheet: SD4
Supplementary Data 4. Primary sequences of 22 species of human mt-tRNAs with post-transcriptional modifications
For symbols indicating modification, see below box. The position numbers of modifications are displayed according to the nucleotide numbering system from the tRNA compilation (Ref 1).
		|	|	|	|	|	|	|			|	|	|	|												|	|	|	|			|	|	|	|	|								|	|	|	|		|
a.a.	-1	1	2	3	4	5	6	7	8	9	10	11	12	13	14	15	16	17	17A	18	19	20	20A	20B	21	22	23	24	25	26	27a	27	28	29	30	31	32	33	34	35	36	37	38	39	40	41	42		43
Ala	-	A	A	G	G	G	C	U	U	m1A	m2G	C	U	U	A	A	-	-	-	U	U	-	-	-	A	A	A	G	U	m2G		G	C	U	G	A	U	U	U	G	C	m1G	Ψ	Ψ	C	A	G		U
Cys	-	A	G	C	U	C	C	G	A	m1G	G	U	G	A	U	U	-	-	-	-	-	-	-	-	U	U	C	A	U	A		Ψ	Ψ	G	A	A	Ψ	U	G	C	A	i6A	A	Ψ	U	C	G		A
Asp	-	A	A	G	G	U	A	U	U	m1A	m2G	A	A	A	A	A	-	-	-	C	C	-	-	-	A	U	U	U	C	A		Ψ	A	A	C	U	U	U	Q	U	C	A	A	A	G	U	U		A
Glu	-	G	U	U	C	U	U	G	U	m1A	m2G	U	U	G	A	A	-	-	-	A	U	-	-	-	A	C	A	A	C	m2G		A	Ψ	G	G	U	U	U	τm5s2U	U	C	A	U	A	Ψ	C	A		U
Phe	-	G	U	U	U	A	U	G	U	m1A	m2G	C	U	U	A	C	C	U	C	C	U	C	-	-	A	A	A	G	C	A		A	Ψ	A	C	A	C	U	G	A	A	ms2i6A	A	Ψ	G	U	U		U
Gly	-	A	C	U	C	U	U	U	U	m1A	m2G	U	A	U	A	A	-	-	-	A	U	-	-	-	A	G	U	A	C	C		G	Ψ	U	A	A	C	U	U	C	C	A	A	Ψ	Ψ	A	A		C
His	G	G	U	A	A	A	U	A	U	m1A	m2G	U	U	U	A	A	-	-	-	C	C	-	-	-	A	A	A	A	C	A		Ψ	C	A	G	A	U	U	Q	Ψ	G	A	A	Ψ	C	U	G		A
Ile	-	A	G	A	A	A	U	A	U	m1G	U	C	U	G	A	U	A	-	-	-	-	-	-	-	A	A	A	G	A	m2,2G		Ψ	Ψ	A	C	U	U	U	G	A	U	t6A	G	A	G	U	A		A
Lys	-	C	A	C	U	G	U	A	A	m1A	m2G	C	U	A	A	C	-	-	-	-	-	-	-	-	U	U	A	G	C	A		Ψ	Ψ	A	A	C	C	U	τm5s2U	U	U	t6A	A	G	U	U	A		A
Leu(UUR)	-	G	U	U	A	A	G	A	U	m1G	m2G	C	A	G	A	G	C	C	C	G	G	D	A	-	A	U	C	G	C	A		Ψ	A	A	A	A	C	U	τm5U	A	A	A	A	C	U	U	U		A
Leu(CUN)	-	A	C	U	U	U	U	A	A	m1A	m2G	G	A	U	A	A	C	-	-	A	G	C	-	-	U	A	U	C	C	A		Ψ	Ψ	G	G	Ψ	C	U	U	A	G	m1G	C	C	C	C	A		A
Met	-	A	G	U	A	A	G	G	U	C	A	G	C	U	A	A	A	U	-	-	-	-	-	-	A	A	G	C	U	A		Ψ	C	G	G	G	C	C	f5C	A	U	A	C	C	C	C	G		A
Asn	-	U	A	G	A	U	U	G	A	m1A	m2G	C	C	A	G	U	U	-	-	G	A	D	U	-	A	G	G	G	U	G		C	Ψ	U	A	G	C	U	Q	U	U	t6A	A	C	Ψ	A	A		G
Pro	-	C	A	G	A	G	A	A	U	m1A	G	U	U	U	A	A	A	-	-	U	U	-	-	-	A	G	A	A	U	C		Ψ	U	A	G	C	Ψ	U	U	G	G	m1G	Ψ	G	C	U	A		A
Gln	-	U	A	G	G	A	U	G	G	m1G	G	U	G	U	G	A	U	A	-	G	G	D	-	-	G	G	C	A	C	G		G	A	G	A	A	U	Ψ	τm5s2U	U	G	m1G	A	Ψ	Ψ	C	U		C
Arg	-	U	G	G	U	A	U	A	U	m1A	m2G	U	U	U	A	A	m1A	C	-	-	-	-	-	-	A	A	A	A	C	m2G		A	A	U	G	A	Ψ	U	U	C	G	A	C	Ψ	C	A	U		U
Ser(UCN)	-	G	A	A	A	A	A	G	-	U	C	A	U	G	G	A	-	-	-	G	G	C	-	-	-	C	A	U	G	G	G	G	Ψ	U	G	G	m3C	U	U	G	A	ms2i6A	A	C	C	A	G		C
Ser(AGY)	-	G	A	G	A	A	A	G	-	C	-	-	-	-	-	-	-	-	-	-	-	-	-	-	-	-	U	C	A	C		A	A	G	A	A	C	U	G	C	U	t6A	A	C	U	C	A		U
Thr	-	G	U	C	C	U	U	G	U	m1A	m2G	U	A	U	A	A	-	-	-	A	C	U	-	-	A	A	U	A	C	A		C	C	A	G	U	m3C	U	U	G	U	t6A	A	A	C	C	G		G
Val	-	C	A	G	A	G	U	G	U	m1A	m2G	C	U	U	A	A	C	-	-	A	C	-	-	-	A	A	A	G	C	A		C	C	C	A	A	C	U	U	A	C	A	C	Ψ	U	A	G		G
Trp	-	A	G	A	A	A	U	U	U	m1A	m2G	G	U	U	A	A	A	U	-	A	C	-	-	-	A	G	A	C	C	A		A	G	A	G	C	C	U	τm5U	C	A	ms2i6A	A	G	C	C	C		U
Tyr	-	G	G	U	A	A	A	A	U	m1G	m2G	C	U	G	A	G	U	-	-	-	-	-	-	-	G	A	A	G	C	A		Ψ	Ψ	G	G	A	C	U	Q	U	A	ms2i6A	A	Ψ	C	U	A		A
	0	1	2	3	4	5	6	7	8	9	10	11	12	13	14	15	16	17	17A	18	19	20	20A	20B	21	22	23	24	25	26	27a	27	28	29	30	31	32	33	34	35	36	37	38	39	40	41	42		43
		|	|	|	|	|	|	|			|	|	|	|												|	|	|	|			|	|	|	|	|								|	|	|	|		|
	Symbols				Name													Numbers					(Ref 1) Sprinzl, M. and K. S. Vassilenko (2005). "Compilation of tRNA sequences and sequences of tRNA genes." Nucleic Acids Res 33(Database issue): D139-140.)
	m1A				1-methyladenosine													19
	i6A				N6-isopentenyladenosine													1
	ms2i6A				2-methylthio-N6-isopentenyladenosine													4
	t6A				N6-threonylcarbamoyladenosine													5
	m3C				3-methylcytidine													2
	m5C				5-methylcytidine													8
	f5C				5-formylcytidine													1
	m1G				1-methylguanosine													9
	m2G				N2-methylguanosine													18
	m2,2G				N2,N2-dimethylguanosine													1
	Q				queuosine													4
	Ψ				pseudouridine													52
	D				dihydrouridine													3
	m5U				5-methyluridine													5
	τm5U				5-taurinomethyluridine													2
	τm5s2U				5-taurinomethyl-2-thiouridine													3
	cmnm5U				5-carboxyaminomethyluridine													minor
	cmnm5s2U				5-carboxyaminomethyl-2-thiouridine													minor
																Total		137
[truncated: 57 more columns]
