# Supplementary material for: Complete chemical structures of human mitochondrial tRNAs
Source: Nat Commun. 2020 Aug 28;11:4269. doi: 10.1038/s41467-020-18068-6 (PMC7455718; doi:10.1038/s41467-020-18068-6)
Supplement: Supplementary file 8 — Supplementary Data 5 [file 41467_2020_18068_MOESM8_ESM.xlsx]

## Sheet: SD5
	Supplementary Data 5. Coincidence of pathogenic mutations and the sites of tRNA modifications in mtDNA
	Position	Locus	tRNA species	Disease	Allele	Homoplasmy	Heteroplasmy	Status	MitoTIP	GB Freq FL	GB Seqs FL	Modification	Strand	References		References
	586	MT-TF	Phe	Extrapyramidal disorder with akinesia-rigidity, psychosis and SNHL	G586A	-	+	Reported	0.897	0	0	m2G10	H	2		Young, T. M., Blakely, E. L., Swalwell, H., Carter, J. E., Kartsounis, L. D., O'Donovan, D. G., Turnbull, D. M., Taylor, R. W., de Silva, R. N. (2010) Mitochondrial transfer RNA(Phe) mutation associated with a progressive neurodegenerative disorder characterized by psychiatric disturbance, dementia, and akinesia-rigidity Archives of Neurology . 67 (11): 1399-1402 . Elson, J. L., Swalwell, H., Bla…
	616	MT-TF	Phe	Maternally inherited epilepsy	T616C	+	+	Cfrm	Pathogenic	0	1	Ψ39	H	2		Zsurka, G., Hampel, K. G., Nelson, I., Jardel, C., Mirandola, S. R., Sassen, R., Kornblum, C., Marcorelles, P., Lavoue, S., Lombes, A., Kunz, W. S. (2010) Severe epilepsy as the major symptom of new mutations in the mitochondrial tRNA(Phe) gene Neurology . 74 (6): 507-512 . Connor, T. M., Hoer, S., Mallett, A., Gale, D. P., Gomez-Duran, A., Posse, V., Antrobus, R., Moreno, P., Sciacovelli, M., Fr…
	616	MT-TF	Phe	Maternally inherited epilepsy	T616G	+	+	Reported	0.956	0	1	Ψ39	H	1		Zsurka, G., Hampel, K. G., Nelson, I., Jardel, C., Mirandola, S. R., Sassen, R., Kornblum, C., Marcorelles, P., Lavoue, S., Lombes, A., Kunz, W. S. (2010) Severe epilepsy as the major symptom of new mutations in the mitochondrial tRNA(Phe) gene Neurology . 74 (6): 507-512 .
	3250	MT-TL1	Leu (UUR)	MM / CPEO	T3250C	-	+	Reported	0.334	0	0	D20	H	11		Goto, Y., Tojo, M., Tohyama, J., Horai, S., Nonaka, I. (1992) A novel point mutation in the mitochondrial tRNALeu(UUR) gene in a family with mitochondrial myopathy Annals of Neurology . 31 (6): 672-675 . Ogle, R.F., Christodoulou, J., Fagan, E., Blok, R.B., Kirby, D.M., Seller, K.L., Dahl, H.H., Thorburn, D.R. (1997) Mitochondrial myopathy with tRNA(Leu(UUR)) mutation and complex I deficiency res…
	3258	MT-TL1	Leu (UUR)	MELAS / Myopathy	T3258C	-	+	Cfrm	Pathogenic	0	1	Ψ27	H	5		Sternberg, D., Chatzoglou, E., Laforet, P., Fayet, G., Jardel, C., Blondy, P., Fardeau, M., Amselem, S., Eymard, B., Lombes, A. (2001) Mitochondrial DNA transfer RNA gene sequence variations in patients with mitochondrial disorders Brain . 124 (Pt 5): 984-994 . Bannwarth, S., Procaccio, V., Lebre, A. S., Jardel, C., Chaussenot, A., Hoarau, C., Maoulida, H., Charrier, N., Gai, X., Xie, H. M., Ferr…
	4284	MT-TI	Ile	Varied familial presentation / spastic paraparesis	G4284A	-	+	Reported	0.353	0	2	m2,2G26	H	6		Corona, P., Lamantea, E., Greco, M., Carrara, F., Agostino, A., Guidetti, D., Dotti, M. T., Mariotti, C., Zeviani, M. (2002) Novel heteroplasmic mtDNA mutation in a family with heterogeneous clinical presentations Annals of Neurology . 51 (1): 118-122 . Wei, W., Gomez-Duran, A., Hudson, G., Chinnery, P. F. (2017) Background sequence characteristics influence the occurrence and severity of disease…
	4285	MT-TI	Ile	CPEO	T4285C	-	+	Reported	0.848	0	0	Ψ27	H	5		Silvestri, G., Servidei, S., Rana, M., Ricci, E., Spinazzola, A., Paris, E., Tonali, P. (1996) A novel mitochondrial DNA point mutation in the tRNA(Ile) gene is associated with progressive external ophtalmoplegia Biochemical and Biophysical Research Communications . 220 (3): 623-627 . Mirabella, M., Di Giovani, S., Silvestri, G., Tonali, P., Servidei, S. (2000) Apoptosis in mitochondrial encephal…
	4295	MT-TI	Ile	MHCM / Maternally inherited hypertension / Maternally inherited deafness	A4295G	+	+	Reported	0.44	0.002	95	t6A37	H	11		Merante, F., Myint, T., Tein, I., Benson, L., Robinson, B. H. (1996) An additional mitochondrial tRNA(Ile) point mutation (A-to-G at nucleotide 4295) causing hypertrophic cardiomyopathy Human Mutation . 8 (3): 216-222 . Finnila, S., Hassinen, I. E., Majamaa, K. (2001) Phylogenetic analysis of mitochondrial DNA in patients with an occipital stroke. Evaluation of mutations by using sequence data on…
	4381	MT-TQ	Gln	LHON	A4381G	+	-	Reported	0.153	0	4	D20	L	1		Abu-Amero, K. K., Bosley, T. M. (2006) Mitochondrial abnormalities in patients with LHON-like optic neuropathies Investigative Ophthalmology and Visual Science . 47 (10): 4211-4220 .
	4392	MT-TQ	Gln	Poss. hypertension factor	C4392T	+	-	Reported	0.157	0	18	m1G9	L	1		Zhu, H. Y., Wang, S. W., Liu, L., Chen, R., Wang, L., Gong, X. L., Zhang, M. L. (2009) Genetic variants in mitochondrial tRNA genes are associated with essential hypertension in a Chinese Han population Clinica Chimica Acta . 410 (40545): 64-69 .
	5521	MT-TW	Trp	MM	G5521A	-	+	Cfrm	Pathogenic	0	0	m2G10	H	5		Silvestri, G., Rana, M., DiMuzio, A., Uncini, A., Tonali, P., Servidei, S. (1998) A late-onset mitochondrial myopathy is associated with a novel mitochondrial DNA (mtDNA) point mutation in the tRNA(Trp) gene Neuromuscular Disorders . 8 (5): 291-295 . Mirabella, M., Di Giovani, S., Silvestri, G., Tonali, P., Servidei, S. (2000) Apoptosis in mitochondrial encephalomyopathies with mitochondrial DNA …
	5592	MT-TA	Ala	Coronary Heart Disease	A5592G	+	-	Reported	0.004	0.001	27	Ψ68	L	2		Ruiz-Pesini, E., Wallace, D. C. (2006) Evidence for adaptive selection acting on the tRNA and rRNA genes of the human mitochondrial DNA Human Mutation . 27 (11): 1072-1081 . Qin, Y., Xue, L., Jiang, P., Xu, M., He, Y., Shi, S., Huang, Y., He, J., Mo, J. Q., Guan, M. X. (2014) Mitochondrial tRNA variants in Chinese subjects with coronary heart disease Journal of the American Heart Association . 3 …
	5690	MT-TN	Asn	CPEO+ptosis+proximal myopathy	A5690G	-	+	Cfrm	Pathogenic	0	0	Ψ40	L	2		Blakely, E. L., Yarham, J. W., Alston, C. L., Craig, K., Poulton, J., Brierley, C., Park, S.-M., Dean, A., Xuereb, J. H., Anderson, K. N., Compston, A., Allen, C., Sharif, S., Enevoldson, P., Wilson, M., Hammans, S. R., Turnbull, D. M., McFarland, R., Taylor, R. W. (2013) Pathogenic mitochondrial tRNA point mutations: nine novel mutations affirm their importance as a cause of mitochondrial diseas…
	5693	MT-TN	Asn	Encephalomyopathy	T5693C	+	-	Reported	0.312	0	0	t6A37	L	1		Coulbault, L., Herlicoviez, D., Chapon, F., Read, M. H., Penniello, M. J., Reynier, P., Fayet, G., Lombes, A., Jauzac, P., Allouche, S. (2005) A novel mutation in the mitochondrial tRNA Asn gene associated with a lethal disease Biochemical and Biophysical Research Communications . 329 (3): 1152-1154 .
	7486	MT-TS1	Ser (UCN)	CPEO	G7486A	-	+	Reported	0.505	0	0	m3C32	L	1		Bacalhau, M., Simoes, M., Rocha, M. C., Hardy, S. A., Vincent, A. E., Duraes, J., Macario, M. C., Santos, M. J., Rebelo, O., Lopes, C., Pratas, J., Mendes, C., Zuzarte, M., Rego, A. C., Girao, H., Wong, L. C., Taylor, R. W., Grazina, M. (2018) Disclosing the functional changes of two genetic alterations in a patient with Chronic Progressive External Ophthalmoplegia: Report of the novel mtDNA m.74…
	7526	MT-TD	Asp	Mitochondrial Myopathy	A7526G	-	+	Reported	0.504	0	0	m1A9	H	1		Seneca, S., Goemans, N., Van Coster, R., Givron, P., Reybrouck, T., Sciot, R., Meulemans, A., Smet, J., Van Hove, J. L. (2005) A mitochondrial tRNA aspartate mutation causing isolated mitochondrial myopathy American Journal of Medical Genetics . 137 (2): 170-175 .
	8304	MT-TK	Lys	Epilepsy+ataxia+visual disturbance+deafness	G8304A	-	+	Reported	0.897	0	0	m2G10	H	1		Blakely, E. L., Yarham, J. W., Alston, C. L., Craig, K., Poulton, J., Brierley, C., Park, S.-M., Dean, A., Xuereb, J. H., Anderson, K. N., Compston, A., Allen, C., Sharif, S., Enevoldson, P., Wilson, M., Hammans, S. R., Turnbull, D. M., McFarland, R., Taylor, R. W. (2013) Pathogenic mitochondrial tRNA point mutations: nine novel mutations affirm their importance as a cause of mitochondrial diseas…
	8316	MT-TK	Lys	MELAS	T8316C	-	+	Reported	0.802	0	0	Ψ27	H	3		Levinger, L., Morl, M., Florentz, C. (2004) Mitochondrial tRNA 3' end metabolism and human disease Nucleic Acids Research . 32 (18): 5430-5441 . Sissler, M., Helm, M., Frugier, M., Giege, R., Florentz, C. (2004) Aminoacylation properties of pathology-related human mitochondrial tRNA(Lys) variants RNA . 10 (5): 841-853 . Campos, Y., Lorenzo, G., Martin, M. A., Torregrosa, A., del Hoyo, P., Rubio, …
	8326	MT-TK	Lys	Mitochondrial Cytopathy	A8326G	-	+	Reported	0.462	0	0	t6A37	H	3		Wong, L. J., Liang, M. H., Kwon, H., Park, J., Bai, R. K., Tan, D. J. (2002) Comprehensive scanning of the entire mitochondrial genome for mutations Clinical Chemistry . 48 (11): 1901-1912 . Wong, L. J., Liang, M. H., Kwon, H., Bai, R. K., Alper, O., Gropman, A. (2002) A cystic fibrosis patient with two novel mutations in mitochondrial DNA: mild disease led to delayed diagnosis of both disorders …
	8348	MT-TK	Lys	Cardiomyopathy / SNHL / poss. hypertension factor	A8348G	+	+	Reported	0.338	0.002	118	m1A58	H	8		Terasaki, F., Tanaka, M., Kawamura, K., Kanzaki, Y., Okabe, M., Hayashi, T., Shimomura, H., Ito, T., Suwa, M., Gong, J. S., Zhang, J., Kitaura, Y. (2001) A case of cardiomyopathy showing progression from the hypertrophic to the dilated form: association of Mt8348A-->G mutation in the mitochondrial tRNA(Lys) gene with severe ultrastructural alterations of mitochondria in cardiomyocytes Japanese Ci…
	12146	MT-TH	His	MELAS	A12146G	+	+	Reported	0.616	0	0	m1A9	H	1		Calvaruso, M. A., Willemsen, M. A., Rodenburg, R. J., van den Brand, M., Smeitink, J. A., Nijtmans, L. (2011) New mitochondrial tRNA HIS mutation in a family with lactic acidosis and stroke-like episodes (MELAS) Mitochondrion . 11 (5): 778-782 .
	14692	MT-TE	Glu	LHON helper / Maternally inherited diabetes & deafness	A14692G	+	-	Reported	0.024	0	19	Ψ55	L	3		Sawano, T., Tanaka, M., Ohno, K., Yoneda, M., Ota, Y., Terasaki, H., Awaya, S., Ozawa, T. (1996) Mitochondrial DNA mutations associated with the 11778 mutation in Leber's disease Biochemistry and Molecular Biology International (Sydney) . 38 (4): 693-700 . Xue, L., Wang, M., Li, H., Wang, H., Jiang, F., Hou, L., Geng, J., Lin, Z., Peng, Y., Zhou, H., Yu, H., Jiang, P., Mo, J. Q., Guan, M. X. (201…
	16015	MT-TP	Pro	Mitochondrial myopathy	T16015C	-	+	Reported	0.504	0	0	m1A9	L	1		Hardy, S. A., Blakely, E. L., Purvis, A. I., Rocha, M. C., Ahmed, S., Falkous, G., Poulton, J., Rose, M. R., O'Mahony, O., Bermingham, N., Dougan, C. F., Ng, Y. S., Horvath, R., Turnbull, D. M., Gorman, G. S., Taylor, R. W. (2016) Pathogenic mtDNA mutations causing mitochondrial myopathy: The need for muscle biopsy Neurology. Genetics . 2 (4): e82 .
	The mtDNA mutations listed here are referred to MITOMAP (Last edited Dec 30, 2019, http://www.mitomap.org/bin/view.pl/MITOMAP/MutationsRNA).
	Glossary and abbreviations are in the page of MITOMAP.
	H and L stand for heavy strand and light strand, respectively.
