# Supplementary material for: Complete chemical structures of human mitochondrial tRNAs
Source: Nat Commun. 2020 Aug 28;11:4269. doi: 10.1038/s41467-020-18068-6 (PMC7455718; doi:10.1038/s41467-020-18068-6)
Supplement: Supplementary file 9 — Supplementary Data 6 [file 41467_2020_18068_MOESM9_ESM.xlsx]

## Sheet: SD6
Supplementary Data 6. List of probes and primers used in this study.
DNA probes for tRNA isolation
tRNA species	Sequence (5' to 3')	Reference
Ala	AATCAGCCACTTTAATTAAGCTAAGCCCTT	This work
Cys	GCAATTCAATATGAAAATCACCTCGGAGCT	This work
Asp	TAAGATATATAGGATTTAGCCTATAATTTA	Messmer et al., 2009, Nucleic Acids Res 37, 6881-6895.
Glu	TATTCTCGCACGGACTACAACCACGACCAA	This work
Phe	CTTTGAGGAGGTAAGCTACATAAAC	This work
Gly	TACTCTTTTTTGAATGTTGTCAAAACTAGT	This work
His	GGTAAATAAGGGGTCGTAAGCCTCTGTTGT	This work
Ile	TAGAAATAAGGGGGTTTAAGCTCCTATTAT	Yasukawa, et al., 2000, Nucleic Acids Res 28, 3779-3784.
Lys	TCACTGTAAAGAGGTGTTGG	Yasukawa et al., 2000, FEBS Lett 467, 175-178.
Leu(UUR)	GCGATTACCGGGCTCTGCCATCTTAAC	Kirino et al., 2004, Proc Natl Acad Sci U S A 101, 15070-15075.
Leu(CUN)	TACTTTTATTTGGAGTTGCACC	Kirino et al., 2006, Hum Mol Genet 15, 897-904.
Met	TAGTACGGGAAGGGTATAACCAACATTTTC	This work
Asn	TAAGCACCCTAATCAACTGGCTTCAATCTA	Lin et al., 2018, Nat Commun 9, 1875.
Pro	ATCAGAGAAAAAGTCTTTAACTCCACCATT	This work
Gln	TCTCCGTGCCACCTATCACACCCCATCCTA	This work
Arg	TTGGTAAATATGATTATCATAATTTAATGA	This work
Ser(UCN)	ACAAAAAAGGAAGGAATCGAACCCCCCAAA	This work
Ser(AGY)	TGGTGAGAAAGCCATGTTGTTAGACATGGG	Lin et al., 2018, Nat Commun 9, 1875.
Thr	TGTCCTTGGAAAAAGGTTTTCATCTCCGGT	This work
Val	TCAGAGCGGTCAAGTTAAGTTGAAATCTCC	This work
Trp	TGGCAGAAATTAAGTATTGCAACTTACTGA	This work
Tyr	CAGTCCAATGCTTCACTCAGCCATTTTACC	This work
Primers for CMC-PE to detect Ψ
tRNA species	Sequence (5' to 3')
Cys	GCTGCTTCTTCGAATTTGC
Phe_1	TGGTGTTTATGGGGTG
Phe_2	GAGCCCGTCTAAACATTTT
Gly	TGGTACTCTTTTTTGAATGTTG
His_1	TGGGGTAAATAAGGGGTC
His_2	GATTCACAATCTGATGTTTTGG
Met	TGGTAGTACGGGAAGG
Asn	TGGCTAGACCAATGGG
Pro	TGGTCAGAGAAAAAGTCTT
Arg_1	TGGTTGGTAAATATGATTATC
Arg_2	GAGTCGAAATCATTCGTTTTG
Val	TGGTCAGAGCGGTC
Trp_1	TGGCAGAAATTAAGTATTGC
Trp_2	CTTTGAAGGCTCTTGGTCTG
Tyr	TGGTGGTAAAAAGAGGCC
DNA oligonucleotides used for CRISPR/Cas9-based gene knockout
Name	Sequence (5' to 3')
QTRT1_sg-Fw	CACCGAATGCAGCCGCTCCAGGGCC
QTRT1_sg-Rv	AAACGGCCCTGGAGCGGCTGCATTC
QTRT2_sg-Fw	CACCGGATAACTGTCTGCGGCTGC
QTRT2_sg-Rv	AAACGCAGCCGCAGACAGTTATCC
QTRT1_Fw1	GATCGCGTGGTCACGTGACA
QTRT1_Rv1	AGAGCGTCCAGCTGTTCGGT
QTRT2_Fw1	GCAGGACGAGTGGAAATGACTGT
QTRT2_Rv1	GCACAGCAGTAGGAGGAAGAAC
Adaptor and primers for tRNA-Ψ-seq
Name	Sequence (5' to 3')	Reference
3' adaptor	rAppCTGTAGGCACCATCAAT-NH2	Universal miRNA cloning linker (NEB)
RTprimer	Phos-AGATCGGAAGAGCGTCGTGTAGGGAAAGAGTGTAGATCTCGGTGGTCGC-iSp18-CACTCA-iSp18-TTCAGACGTGTGCTCTTCCGATCTATTGATGGTGCCTACAG
PCR_fw	AATGATACGGCGACCACCGAGATCTACAC
PCR_rv_rep1_CMCmiuns	CAAGCAGAAGACGGCATACGAGATAGTCGTGTGACTGGAGTTCAGACGTGTGCTCTTCCG
PCR_rv_rep1_CMCplus	CAAGCAGAAGACGGCATACGAGATACTGATGTGACTGGAGTTCAGACGTGTGCTCTTCCG
PCR_rv_rep2_CMCminus	CAAGCAGAAGACGGCATACGAGATAGCTGCGTGACTGGAGTTCAGACGTGTGCTCTTCCG
PCR_rv_rep2_CMCplus	CAAGCAGAAGACGGCATACGAGATGCCTAAGTGACTGGAGTTCAGACGTGTGCTCTTCCG
Adaptor and primers for mitoribosome profiling
Name	Sequence (5' to 3')	Reference
3' adaptor ATCGT, WT	Phos-NNNNNATCGTAGATCGGAAGAGCACACGTCTGAA-ddC	McGlincy & Ingolia, 2017, Methods 126, 112-129
3' adaptor CGTAA, QTRT2 KO	Phos-NNNNNCGTAAAGATCGGAAGAGCACACGTCTGAA-ddC	McGlincy & Ingolia, 2017, Methods 126, 112-129
RTprimer	Phos-NNAGATCGGAAGAGCGTCGTGTAGGGAAAGAG-iSp18-GTGACTGGAGTTCAGACGTGTGCTC	McGlincy & Ingolia, 2017, Methods 126, 112-129
PCR_fw	AATGATACGGCGACCACCGAGATCTACACTCTTTCCCTACACGACGCTC	McGlincy & Ingolia, 2017, Methods 126, 112-129
PCR_rv_rep1 ATCACG	CAAGCAGAAGACGGCATACGAGATCGTGATGTGACTGGAGTTCAGACGTGTG	McGlincy & Ingolia, 2017, Methods 126, 112-129
PCR_rv_rep2 GCCAAT	CAAGCAGAAGACGGCATACGAGATATTGGCGTGACTGGAGTTCAGACGTGTG	McGlincy & Ingolia, 2017, Methods 126, 112-129
