# Supplementary material for: Complete chemical structures of human mitochondrial tRNAs
Source: Nat Commun. 2020 Aug 28;11:4269. doi: 10.1038/s41467-020-18068-6 (PMC7455718; doi:10.1038/s41467-020-18068-6)
Supplement: Supplementary file 10 — Supplementary Data 7 [file 41467_2020_18068_MOESM10_ESM.xlsx]

## Sheet: SD7
Supplementary Data 7. Sequence statistics
tRNA-Ψ-seq
Sample name	read number of raw reads (R1+R2)	after trimmming (R1+R2)	mapped reads (R1+R2)	Selected reads with 3 'CCA and no 3' trailer sequence (R1+R2)
rep1_CMC_minus	55440522	30628902	1853417	1412576
rep1_CMC_plus	64249606	38040356	1976495	1554177
rep2_CMC_minus	63183208	29876732	1508032	1200442
rep2_CMC_plus	66491488	29818878	1666883	1265091
This table shows the change of the read number for CMC plus and minus samples at each step of tRNA-Y-seq
Mitoribosome profiling
Sample name	read number of raw reads	after trimmming	mapped reads to custom-made mitochondrial transcript sequences
WT replication1	69518884	12417482	86870
WT replication2	60171326	10443495	62806
QTRT2 KO replication1	34521220	6358654	37192
QTRT2 KO replication2	20907364	3911794	24806
This table shows the change of the read number at each step of mitoribosome profiling
