# Supplementary material for: Complete chemical structures of human mitochondrial tRNAs
Source: Nat Commun. 2020 Aug 28;11:4269. doi: 10.1038/s41467-020-18068-6 (PMC7455718; doi:10.1038/s41467-020-18068-6)
Supplement: Supplementary file 12 — Source Data [file 41467_2020_18068_MOESM12_ESM.xlsx]

## Sheet: Figure 6d
	Fluc-EGFP reporter	No mutation		Single mutant (R188Q)		Double mutant (R188Q/R261Q)
	Cell line	WT	QTRT2 KO	WT	QTRT2 KO	WT	QTRT2 KO
	Aggregation rate	0.106056	2.07469	0.426257	4.4843	2.41061	6.25
		0.124031	0.766871	0.984252	3.91517	3.15016	8.13743
		0.215878	1.35196	0.895522	5.66773	1.6	11.5207
		0	1.45666	0.949367	5.90278	4.29185	8.95934
		0.347564	1.3624	0.972763	4.85437	3.1489	10.5263
		0.262106	0.391236	0.859254	3.87597	3.76884	12.1212
		0.245519	0.84246	1.28783	3.85802	3.26797	15.7262
		0.138976	0.384172	2.59128	7.44249	2.8463	9.69163
		0.110803	1.53988	0.749813	3.49762	3.465	15.9915
		0	0.965873	1.27324	4.56853	4.78469	5.76923
		0.131926		1.22156	4.89077	3.33519	9.28218
		0		0.660066	2.69542	2.46305	9.07029
		0.587717		0.842105	2.00723	9.14286	10.6075
		0.269651		0.592505	4.36681	2.69542	11.5274
		0.322754		1.0513	2.57998	3.17965	6.6838
		0.0730727		1.19717	3.18923	1.93175	12.4514
		0.299742		1.19005	2.06917	3.93922	15.8924
		0.188953		0.658039	3.02032	3.59066	10.0351
		0.213144		1.34966	3.50109	3.74181	7.20807
		0.174988		1.68445	4.7142	6.41658	11.0553
		0.216415		0.924855	4.42233	1.60772	13.7705
		0.273898		1.92988	6.73607	2.96988	6.25391
		0.536711		0.587027	4.72813	3.79651	10.1781
		0.561347		0.581395	4.52034	6.05602	19.6592
		0.30785		0.484027	2.43665	4.38789	9.00901
		0.387797		1.51458	3.04569	6.67656	12.1507
		0.29341		1.20424	3.96127	4.41989	18.68
		0.239483		0.246548	6.59077	3.58995	15.7776
		0.248262		2.03046	3.23102	0.60241	10.4089
		0.232522		1.02015	6.24025	3.72902	10.5541
		0.23443		0.972627	4.89396	4.46999	15.8879
		0.340239		0.415887	6.04686	3.43053	14.5543
		0.213233		0.687876	6.74274	6.32911	12.0627
		0.354596		1.62753	5.92217	0.918274	7.33634
		0.430737		1.17667	7.00935	3.47524	7.44725
		0.286182		1.23813	3.26442	2.38892	10.6809
		0.794281		0.280191	7.87402	1.73536	8.20896
		0.59216		1.38913	5.33204	3.07062	3.32502
		0.210873		0.350324	4.12882	4.30108	12.2222
		0.584375		2.33249	4.42315
	Sample number	40	10	40	40	39	39
